# Supplementary material for: Variability of Flowering Sex and Its Effect on Agronomic Trait Expression in White Guinea Yam
Source: Front Plant Sci. 2022 Apr 25;13:837951. doi: 10.3389/fpls.2022.837951 (PMC9083005; doi:10.3389/fpls.2022.837951)
Supplement: Supplementary file 2 [file Table_2.XLSX]

## Sheet: Sheet1
Supplemental Table S1. Sex genotype and sex phenotype of F1 cross population and the parents. Negative (-) and positive (+) of the sp16 marker indicate male and female genotype, respectively. "Mono" and “NF” denotes the monoecious and non-flowering plants, respectively.
Accession	Marker genotype		2015			2016			2017			2018
	sp16	Actin	Rep 1	Rep 2	Rep 3	Rep 1	Rep 2	Rep 3	Rep 1	Rep 2	Rep 3	Rep 1	Rep 2	Rep 3
MP2-001	-	+	Male	Male	NF	Male	Male	Male	Male	Male	Male	Male	Male	Male
MP2-002	-	+	Male	Male	Male	Male	Male	Male	Male	Male	Male	Male	Male	Male
MP2-003	+	+	Mono	Mono	Mono	Mono	Mono	Mono	Mono	Mono	Mono	Mono	Mono	Mono
MP2-004	-	+	Male	Male	Male	Male	Male	Male	Male	Male	Male	Male	Male	Male
MP2-005	-	+	Male	NF	NF	Male	Male	Male	Male	Male	Male	Male	Male	Male
MP2-006	-	+	Male	Male	Male	Male	Male	Male	Male	Male	Male	Male	Male	Male
MP2-007	+	+	Mono	Male	Male	Male	Male	Male	Male	Male	Male	Male	Male	Male
MP2-008	-	+	Male	Male	Male	Male	Male	Male	Male	Male	Male	Male	Male	Male
MP2-009	+	+	Male	Male	Male	Male	Male	Male	Male	Male	Male	Male	Male	Male
MP2-010	-	+	NF	Male	NF	Male	Male	Male	Male	Male	Male	Male	Male	Male
MP2-011	+	+	Male	Mono	Male	Male	Male	Male	Male	Male	Male	Male	Male	Male
MP2-012	-	+	Male	Male	Male	Male	Male	Male	Male	Male	Male	Male	Male	Male
MP2-013	-	+	Male	Male	Male	Male	Male	Male	Male	Male	Male	Male	Male	Male
MP2-014	-	+	Male	Male	Male	Male	Male	Male	Male	Male	Male	Male	Male	Male
MP2-015	-	+	Male	Male	Male	Male	Male	Male	Male	Male	Male	Male	Male	Male
MP2-016	+	+	Male	Male	Male	Male	Male	Male	Male	Male	Male	Male	Male	Male
MP2-017	-	+	Male	Male	Male	Male	Male	Male	Male	Male	Male	Male	Male	Male
MP2-018	-	+	Male	Male	Male	Male	Male	Male	Male	Male	Male	Male	Male	Male
MP2-019	+	+	NF	NF	NF	Mono	Female	Mono	Male	NF	NF	NF	NF	NF
MP2-020	-	+	Male	Male	NF	Male	Male	Male	Male	Male	Male	Male	Male	Male
MP2-023	-	+	Male	Male	Male	Male	Male	Male	Male	Male	Male	Male	Male	Male
MP2-024	-	+	Male	Male	Male	Male	Male	Male	Male	Male	Male	Male	Male	Male
MP2-025	+	+	Male	Mono	Mono	Male	Mono	Mono	Male	Male	Male	Male	Male	Male
MP2-026	+	+	Male	Male	Male	Male	Male	Male	Male	Male	Male	Mono	Male	Mono
MP2-027	-	+	Male	Male	Male	Male	Male	Male	Male	Male	Male	Male	Male	Male
MP2-028	-	+	Male	Male	Male	Male	Male	Male	Male	Male	Male	Male	Male	Male
MP2-029	-	+	Male	Male	Male	Male	Male	Male	Male	Male	Male	Male	Male	Male
MP2-031	+	+	Female	NF	Female	Female	Female	Female	Female	Female	Female	Female	NF	NF
MP2-032	-	+	Male	Male	Male	Male	Male	Male	Male	Male	Male	Male	Male	NF
MP2-033	+	+	Mono	Mono	Mono	Mono	Mono	Mono	Mono	Mono	Male	Mono	Mono	Mono
MP2-034	-	+	Male	Male	Male	Male	Male	Male	Male	Male	Male	Male	Male	Male
MP2-035	-	+	Male	Male	Male	Male	Male	Male	Male	Male	Male	Male	Male	Male
MP2-036	+	+	Mono	Female	Male	Mono	Male	Mono	Mono	Mono	Male	Male	Mono	Mono
MP2-037	+	+	Male	Male	NF	Female	Male	Male	Male	Male	Male	Male	Male	Male
MP2-039	+	+	Mono	NF	NF	Mono	Mono	Mono	Mono	Mono	Mono	Mono	Mono	Mono
MP2-043	-	+	Male	Male	Male	Male	Male	Male	Male	Male	Male	Male	Male	Male
MP2-044	-	+	Male	Male	NF	Male	Male	Male	Male	Male	Male	Male	Male	Male
MP2-045	+	+	Mono	Mono	Mono	Mono	Mono	Mono	Mono	Mono	Mono	Mono	Mono	Mono
MP2-047	-	+	Male	Male	Male	Male	Male	Male	Male	Male	Male	Male	Male	Male
MP2-048	-	+	Male	Male	Male	Male	Male	Male	Male	Male	Male	Male	Male	Male
MP2-050	+	+	Male	Mono	Male	Mono	Female	Mono	Mono	Male	Male	Male	Male	Mono
MP2-051	-	+	Male	Male	Male	Male	Male	Male	Male	Male	Male	Male	Male	Male
MP2-052	+	+	Female	Female	Female	Female	Female	Female	Female	Female	Female	Female	Female	Female
MP2-053	-	+	Male	Male	Male	Male	Male	Male	Male	Male	Male	Male	Male	Male
MP2-054	-	+	Male	Male	Male	Male	Male	Male	Male	Male	Male	Male	Male	Male
MP2-055	-	+	Male	Male	Male	Male	Male	Male	Male	Male	Male	Male	Male	Male
MP2-056	-	+	Male	Male	Male	Male	Male	Male	Male	Male	Male	Male	Male	Male
MP2-057	-	+	Male	Male	Male	Male	Male	Male	Male	Male	Male	Male	Male	Male
MP2-058	-	+	NF	Male	Male	Male	Male	Male	Male	Male	Male	Male	Male	Male
MP2-059	+	+	NF	NF	NF	Female	Female	Female	Female	Female	Female	Female	Female	Female
MP2-060	-	+	Male	Male	NF	Male	Male	Male	Male	Male	Male	Male	Male	Male
MP2-061	+	+	Male	Mono	Mono	Female	Male	Mono	Male	Mono	Male	Mono	Mono	Mono
MP2-063	-	+	Male	Male	Male	Male	Male	Male	Male	Male	Male	Male	Male	Male
MP2-064	-	+	Male	Male	Male	Male	Male	Male	Male	Male	Male	Male	Male	Male
MP2-065	-	+	Male	Male	NF	Male	Male	Male	Male	Male	Male	Male	Male	Male
MP2-066	-	+	Male	Male	Male	Male	Male	Male	Male	Male	Male	Male	Male	Male
MP2-067	-	+	Male	Male	Male	Male	Male	Male	Male	Male	Male	Male	Male	Male
MP2-068	-	+	Male	Male	Male	Male	Male	Male	Male	Male	Male	Male	Male	Male
MP2-069	+	+	Male	Male	Male	Mono	Mono	Mono	Male	Male	Male	Mono	Mono	Male
MP2-070	+	+	NF	Male	NF	Mono	Male	Male	Mono	Mono	Mono	Male	Male	Mono
MP2-071	-	+	Male	Male	Male	Male	Male	Male	Male	Male	Male	Male	Male	Male
MP2-072	-	+	Male	Male	Male	Male	Male	Male	Male	Male	Male	Male	Male	Male
MP2-073	+	+	NF	NF	NF	Mono	Male	Mono	Mono	Mono	Male	Mono	Mono	Mono
MP2-074	-	+	Male	Male	Male	Male	Male	Male	Male	Male	Male	Male	Male	Male
MP2-075	-	+	Male	Male	Male	Male	Male	Male	Male	Male	Male	Male	Male	Male
MP2-076	+	+	Mono	Mono	Mono	Mono	Mono	Male	Male	Male	Mono	Male	Male	Male
MP2-077	-	+	Male	Male	Male	Male	Male	Male	Male	Male	Male	Male	Male	Male
MP2-078	-	+	Male	Male	Male	Male	Male	Male	Male	Male	Male	Male	Male	Male
MP2-079	+	+	NF	Mono	NF	Mono	Male	Mono	Mono	Mono	Mono	Mono	Mono	Male
MP2-080	+	+	Mono	Mono	Mono	Mono	Mono	Mono	Female	Mono	Mono	Mono	Mono	Mono
MP2-081	+	+	NF	NF	Male	Female	Mono	Mono	Female	Mono	Male	Mono	NF	Mono
MP2-085	+	+	Male	NF	NF	Male	Male	Male	Male	Male	Male	Male	Male	Male
MP2-087	-	+	NF	Male	Male	Male	Male	Male	Male	Male	Male	Male	Male	Male
MP2-089	-	+	Male	Male	Male	Male	Male	Male	Male	Male	Male	Male	Male	Male
MP2-090	+	+	Mono	Mono	NF	Female	Female	Mono	Mono	Mono	Female	Mono	Mono	Mono
MP2-091	-	+	Male	Male	Male	Male	Male	Male	Male	Male	Male	Male	Male	Male
MP2-092	+	+	NF	Mono	NF	Mono	Mono	Mono	Mono	Mono	Mono	Mono	Male	Mono
MP2-093	-	+	Male	Male	Male	Male	Male	Male	Male	Male	Male	Male	Male	Male
MP2-094	+	+	Male	Male	NF	Male	Male	Male	Male	Male	Male	Male	Male	Male
MP2-095	+	+	Male	NF	NF	Male	Male	Male	Male	Male	Male	Male	Male	Male
MP2-096	-	+	Male	Male	Male	Male	Male	Male	Male	Male	Male	Male	Male	Male
MP2-097	+	+	Male	Male	Male	Male	Male	Male	Male	Male	Male	Male	Male	Male
MP2-098	+	+	NF	NF	Female	Female	NF	NF	NF	NF	NF	NF	NF	NF
MP2-099	+	+	Mono	Mono	Female	Male	Male	Male	Mono	Male	Male	Mono	Male	Mono
MP2-100	-	+	Male	Male	Male	Male	Male	Male	Male	Male	Male	Male	Male	Male
MP2-101	+	+	Male	Mono	Mono	Male	Male	Male	Male	Male	Male	Male	Male	Mono
MP2-107	+	+	Male	Male	Male	Male	Male	Male	Male	Female	Male	Mono	NF	Mono
MP2-108	+	+	Male	Male	Male	Mono	Mono	Mono	Mono	Mono	Mono	Mono	Mono	Mono
MP2-109	-	+	Male	Male	Male	Male	Male	Male	Male	Male	Male	Male	Male	Male
MP2-111	+	+	Mono	Mono	Mono	Mono	Mono	Mono	Mono	Mono	Mono	Mono	Mono	Mono
MP2-112	+	+	Mono	Male	NF	Male	Male	Male	Male	Male	Male	Male	Male	Male
MP2-113	+	+	Male	Male	Male	Male	Male	Male	Male	Male	Male	Male	Male	Male
MP2-114	-	+	Male	Male	Male	Male	Male	Male	Male	Male	Male	Male	Male	Male
MP2-115	+	+	Male	Male	Male	Male	Male	Male	Male	Male	Male	Male	Male	Male
MP2-116	-	+	Male	Male	Male	Male	Male	Male	Male	Male	Male	Male	Male	Male
MP2-117	+	+	Male	Male	Male	Male	Mono	Male	Male	Male	Male	Male	Male	Male
MP2-118	-	+	NF	Male	Male	Male	Male	Male	Male	Male	Male	Male	Male	Male
MP2-120	+	+	Mono	Mono	Mono	Mono	Mono	NF	Female	Mono	Female	Mono	Mono	Male
MP2-121	-	+	Male	Male	Male	Male	Male	Male	Male	Male	Male	Male	Male	Male
MP2-122	-	+	Male	Male	NF	Male	Male	Male	Male	Male	Male	Male	Male	Male
MP2-125	-	+	Male	Male	Male	Male	Male	Male	Male	Male	Male	Male	Male	Male
MP2-126	-	+	Male	Male	Male	Male	Male	Male	Male	Male	Male	Male	Male	Male
MP2-127	-	+	Male	Male	Male	Male	Male	Male	Male	Male	Male	NF	NF	NF
MP2-128	-	+	Male	Male	Male	Male	Male	Male	Male	Male	Male	Male	Male	Male
MP2-129	-	+	Male	Male	Male	Male	Male	Male	Male	Male	Male	Male	Male	Male
MP2-130	+	+	Mono	NF	Male	Mono	Male	Male	Male	Mono	Male	Mono	Male	Male
MP2-131	-	+	Male	Male	Male	Male	Male	Male	Male	Male	Male	Male	Male	Male
MP2-132	-	+	Male	Male	Male	Male	Male	Male	Male	Male	Male	Male	Male	Male
MP2-133	-	+	Male	Male	Male	Male	Male	Male	Male	Male	Male	Male	Male	Male
MP2-136	-	+	Male	Male	Male	Male	Male	Male	Male	Male	Male	Male	Male	Male
MP2-137	-	+	Male	Male	Male	Male	Male	Male	Male	Male	Male	Male	Male	Male
MP2-138	-	+	Male	Male	Male	Male	Male	Male	Male	Male	Male	Male	Male	Male
MP2-139	+	+	Male	Male	Male	Male	Female	Mono	Male	Male	Male	Male	Male	Male
MP2-140	-	+	Male	Male	NF	Male	Male	Male	Male	Male	Male	Male	Male	Male
MP2-141	-	+	Male	Male	Male	Male	Male	Male	Male	Male	Male	NF	NF	NF
MP2-142	-	+	Mono	Mono	Mono	Mono	Mono	Mono	Mono	Mono	Mono	Mono	NF	Mono
MP2-143	+	+	Mono	NF	NF	Mono	Mono	Mono	Mono	Male	Mono	Male	Male	Male
MP2-144	-	+	Male	Male	Male	Male	Male	Male	Male	Male	Male	Male	Male	Male
MP2-145	-	+	Male	Male	Male	Male	Male	Male	Male	Male	Male	Male	Male	Male
MP2-146	+	+	Male	Male	Male	Male	Male	Male	Male	Male	Male	Male	Male	Male
MP2-147	+	+	Male	Male	NF	Male	Male	Mono	Male	Male	Mono	Male	Male	Male
MP2-148	+	+	Male	Male	Male	Male	Male	Male	Male	Male	Male	Male	Male	Male
MP2-149	-	+	Male	Male	Male	Male	Male	Male	Male	Male	Male	NF	NF	NF
MP2-150	+	+	NF	Mono	Male	Male	Male	Mono	Male	Male	Mono	Mono	Mono	Mono
MP2-151	-	+	Male	Male	Male	Male	Male	Male	Male	Male	Male	Male	Male	Male
MP2-152	-	+	Male	Male	Male	Male	Male	Male	Male	Male	Male	Male	Male	Male
MP2-154	+	+	Mono	Mono	Mono	Mono	Mono	Mono	Mono	Mono	Mono	Mono	Mono	Mono
MP2-155	+	+	Mono	Mono	Mono	Mono	Mono	Mono	Mono	Mono	Mono	Mono	Mono	Mono
MP2-156	-	+	Male	NF	NF	Male	Male	Male	Male	Male	Male	Male	Male	Male
MP2-157	+	+	Mono	Mono	Mono	Male	Mono	Mono	Male	Male	Male	Male	Male	Male
MP2-158	-	+	Male	Male	NF	Male	Male	Male	Male	Male	Male	Male	Male	Male
MP2-159	-	+	Male	Male	Male	Male	Male	Male	Male	Male	Male	Male	Male	Male
MP2-160	-	+	Male	Male	Male	Male	Male	Male	Male	Male	Male	Male	Male	Male
MP2-161	-	+	Male	NF	NF	Male	Male	Male	Male	Male	Male	Male	Male	Male
MP2-162	+	+	Female	Female	NF	Female	Female	Female	Female	Mono	Female	Mono	Mono	Mono
MP2-166	+	+	Mono	Male	NF	Female	Female	Female	Mono	Mono	Mono	Female	Mono	Mono
MP2-167	-	+	Male	Male	Male	Male	Male	Male	Male	Male	Male	Male	Male	Male
MP2-168	-	+	Male	Male	Male	Male	Male	Male	Male	Male	Male	Male	Male	Male
MP2-169	-	+	Mono	Male	Male	Mono	Mono	Mono	Mono	Female	Mono	Mono	Male	Mono
MP2-170	+	+	Mono	Mono	Male	Male	Male	Male	Mono	Male	Male	Male	Male	Male
MP2-171	+	+	Male	Male	Male	Male	Male	Male	Male	Male	Male	Male	Male	Male
MP2-172	+	+	Male	Male	Male	Male	Male	Male	Male	Male	Male	Male	Male	Male
MP2-173	+	+	NF	Male	Male	Male	Male	Male	Male	Male	Male	Male	Male	Male
MP2-174	-	+	Male	Male	Male	Male	Male	Male	Male	Male	Male	Male	Male	Male
MP2-175	-	+	Male	Male	Male	Male	Male	Male	Male	Male	Male	Male	Male	Male
MP2-177	-	+	Male	Male	Male	Male	Male	Male	Male	Male	Male	Male	Male	Male
MP2-178	-	+	Male	Male	Male	Male	Male	Male	Male	Male	Male	Male	Male	Male
MP2-179	-	+	Male	Male	NF	Male	Male	Male	Male	Male	Male	Male	Male	Male
MP2-180	+	+	Female	Mono	Mono	Mono	Mono	Mono	Mono	Mono	Mono	NF	Female	Mono
MP2-181	-	+	Male	Male	Male	Male	Male	Male	Male	Male	Male	Male	Male	Male
MP2-182	-	+	Male	Male	Male	Male	Male	Male	Male	Male	Male	Male	Male	Male
MP2-183	-	+	Male	Male	Male	Male	NF	Male	Male	Male	Male	Male	Male	Male
MP2-185	-	+	Male	Male	NF	Male	Male	Male	Male	Male	Male	Male	Male	NF
MP2-186	-	+	Male	Male	NF	Male	Male	Male	Male	Male	Male	Male	Male	Male
MP2-187	-	+	Male	Male	Male	Male	Male	Male	Male	Male	Male	Male	Male	Male
MP2-188	-	+	Male	Male	Male	Male	Male	Male	Male	Male	Male	Male	Male	Male
MP2-189	+	+	Female	Mono	Mono	Male	Mono	Mono	Male	Male	Male	Male	NF	NF
MP2-190	-	+	Male	NF	NF	NF	NF	Male	NF	NF	NF	NF	NF	NF
MP2-191	-	+	Male	NF	Male	Male	Male	Male	Male	Male	NF	NF	NF	NF
MP2-192	-	+	Male	Male	Male	Male	Male	Male	Male	Male	Male	Male	Male	Male
MP2-193	-	+	Male	Male	NF	Male	Male	Male	Male	Male	Male	Male	Male	Male
MP2-196	-	+	Male	Male	NF	Male	Male	Male	Male	Male	Male	Male	Male	Male
MP2-197	-	+	Male	Male	Male	Male	Male	Male	Male	Male	Male	Male	Male	Male
MP2-198	-	+	Male	NF	Male	Male	Male	Male	Male	Male	Male	Male	Male	Male
MP2-199	+	+	Mono	NF	NF	Mono	Male	Male	Male	Male	Male	Male	Male	Male
MP2-200	-	+	Male	NF	NF	Male	Male	Male	Male	Male	Male	Male	Male	Male
MP2-201	-	+	Male	NF	NF	Male	Male	Male	Male	Male	Male	Male	Male	Male
MP2-202	+	+	NF	NF	NF	Female	Female	Female	Mono	Female	Female	Mono	Mono	Male
MP2-203	+	+	Male	Male	NF	Mono	Male	Male	Male	Male	Mono	Male	Male	Male
MP2-204	-	+	Male	Male	NF	Male	Male	Male	Male	Male	Male	Male	Male	Male
MP2-205	+	+	NF	Male	NF	Male	Male	Male	Male	Male	Male	Male	Male	Male
MP2-206	-	+	Male	Male	Male	Male	Male	Male	Male	Male	Male	Male	Male	Male
MP2-208	+	+	Male	Mono	Male	Mono	Mono	Mono	Mono	Mono	Mono	Mono	Female	Mono
MP2-209	+	+	NF	Female	NF	NF	Female	Female	NF	Female	Female	NF	NF	NF
MP2-211	+	+	Mono	Mono	NF	Male	Male	Male	Male	Male	Male	Male	Male	Male
MP2-212	-	+	Male	Male	Male	Mono	Male	Male	Male	Male	Male	Male	Male	Male
MP2-213	+	+	Mono	Mono	Mono	Male	Mono	Mono	Mono	Mono	Mono	Mono	Mono	Mono
MP2-214	+	+	Mono	Mono	Mono	Male	Male	Mono	Male	Male	Male	Male	Mono	Male
MP2-215	-	+	Male	Male	Male	Male	Male	Male	Male	Male	Male	Male	Male	Male
MP2-216	+	+	Female	Female	NF	Female	Female	Female	Female	Female	Female	NF	NF	NF
MP2-218	-	+	Male	Male	Male	Male	Male	Male	Male	Male	Male	Male	Male	Male
MP2-219	+	+	Mono	Male	Male	Male	Male	Male	Male	Male	Male	Male	Male	Male
MP2-220	+	+	Male	NF	NF	Male	Male	Male	Male	Male	Male	Male	Male	Male
MP2-221	+	+	NF	NF	NF	NF	Female	Female	NF	Female	NF	NF	NF	Female
MP2-222	-	+	Male	Male	Male	Male	Male	Male	Male	Male	Male	Male	Male	Male
MP2-224	+	+	Female	Mono	Mono	Mono	Mono	Mono	Mono	Mono	Mono	Mono	Mono	Mono
MP2-225	+	+	Female	Female	Mono	Female	Mono	Female	Mono	Female	NF	Mono	Mono	NF
MP2-227	-	+	Male	Male	NF	Male	Male	Male	Male	Male	Male	Male	Male	Male
MP2-228	+	+	Mono	NF	Mono	Mono	Mono	Mono	NF	Mono	Mono	NF	NF	NF
MP2-229	-	+	Male	Male	Male	Male	Male	Male	Male	Male	Male	Male	Male	Male
MP2-231	-	+	Male	Male	Male	Male	Male	Male	Male	Male	Male	Male	Male	Male
MP2-232	-	+	Male	Male	Male	Male	Male	Male	Male	Male	Male	Male	Male	Male
MP2-233	-	+	NF	Male	NF	Male	Male	Male	Male	Male	Male	Male	Male	Male
MP2-234	+	+	Male	Male	Male	Male	Male	Male	Male	Male	Male	Male	Male	Male
MP2-235	-	+	Male	Male	Male	Male	Male	Male	Male	Male	Male	Male	Male	Male
MP2-236	-	+	Male	Male	Male	Male	Male	Male	Male	Male	Male	Male	Male	Male
MP2-237	-	+	Male	Male	Male	Male	Male	Male	Male	Male	Male	Male	Male	Male
MP2-239	-	+	Male	Male	NF	Male	Male	Male	Male	Male	Male	Male	Male	Male
MP2-240	+	+	Female	Female	Female	Female	Female	Female	Female	NF	Mono	NF	NF	Female
TDr04-219	+	+	NF	NF	NF	Male	Male	Male	Mono	Male	Male	Mono	Male	Male
			NF	NF	NF	Male	Male	Male	Male	Male	Mono	Male	Mono	Male
			NF	NF	Male	Male	Male	Male	Mono	NF	NF	Mono	Mono	Mono
			NF	NF	NF	Mono	Mono	Mono	Male	Male	NF	Male	NF	Male
			NF	NF	Male	Male	NF	Male	Male	Male	Male	NF	Mono	Male
TDr97/00777	-	+	Male	Male	Male	Male	Male	Male	Male	Male	Male	Male	Male	Male
			Male	Male	Male	Male	Male	Male	Male	Male	Male	Male	Male	Male
			Male	NF	Male	Male	NF	Male	Male	Male	Male	Male	Male	Male
			Male	Male	Male	Male	NF	Male	Male	Male	Male	Male	Male	Male
			NF	Male	Male	Male	Male	Male	Male	Male	Male	Male	Male	Male
